# Supplementary material for: Multimorbidity Management: A Scoping Review of Interventions and Health Outcomes
Source: Int J Environ Res Public Health. 2025 May 13;22(5):770. doi: 10.3390/ijerph22050770 (PMC12111452; doi:10.3390/ijerph22050770)
Supplement: Supplementary file 1 [file ijerph-22-00770-s001.zip]

Archive with 1 entries (1 files):
- ijerph-3515542-supplementary.pdf
